# Supplementary material for: MDM2 promoter polymorphism del1518 (rs3730485) and its impact on endometrial and ovarian cancer risk
Source: BMC Cancer. 2017 Feb 3;17:97. doi: 10.1186/s12885-017-3094-y (PMC5291962; doi:10.1186/s12885-017-3094-y)
Supplement: Additional file 4: Table S4. — Raw data; genotypes for all individuals in study. (XLSX 118 kb) [file 12885_2017_3094_MOESM4_ESM.xlsx]

## Sheet: Sheet1
Individual no.	SNP309	del1518	Diagnosis
1	TG	ins_del	Healthy_control
2	TT	ins_ins	Healthy_control
3	TG	ins_ins	Healthy_control
4	TT	del_del	Healthy_control
5	TT	ins_del	Healthy_control
6	TG	ins_del	Healthy_control
7	TT	ins_del	Healthy_control
8	TT	ins_del	Healthy_control
9	TG	ins_ins	Healthy_control
10	GG	ins_ins	Healthy_control
11	TG	ins_del	Healthy_control
12	TT	del_del	Healthy_control
13	TG	ins_ins	Healthy_control
14	TG	ins_ins	Healthy_control
15	TG	ins_ins	Healthy_control
16	TG	ins_del	Healthy_control
17	TG	ins_ins	Healthy_control
18	TT	del_del	Healthy_control
19	TG	ins_ins	Healthy_control
20	TT	del_del	Healthy_control
21	TT	del_del	Healthy_control
22	TG	ins_ins	Healthy_control
23	TT	del_del	Healthy_control
24	TT	del_del	Healthy_control
25	TT	ins_ins	Healthy_control
26	TG	ins_del	Healthy_control
27	TG	ins_del	Healthy_control
28	TG	ins_del	Healthy_control
29	TG	ins_ins	Healthy_control
30	TG	ins_del	Healthy_control
31	TG	ins_del	Healthy_control
32	TG	ins_ins	Healthy_control
33	TG	ins_ins	Healthy_control
34	TT	del_del	Healthy_control
35	GG	ins_ins	Healthy_control
36	GG	ins_ins	Healthy_control
37	TG	ins_ins	Healthy_control
38	TG	ins_ins	Healthy_control
39	TG	ins_del	Healthy_control
40	TT	del_del	Healthy_control
41	TT	del_del	Healthy_control
42	TG	ins_del	Healthy_control
43	TG	ins_del	Healthy_control
44	TG	ins_del	Healthy_control
45	GG	ins_ins	Healthy_control
46	TG	ins_del	Healthy_control
47	TT	del_del	Healthy_control
48	TT	ins_del	Healthy_control
49	TG	ins_del	Healthy_control
50	TT	del_del	Healthy_control
51	TG	ins_del	Healthy_control
52	TG	ins_del	Healthy_control
53	TG	ins_del	Healthy_control
54	TT	ins_ins	Healthy_control
55	TT	ins_del	Healthy_control
56	TG	ins_del	Healthy_control
57	TG	ins_del	Healthy_control
58	TG	ins_del	Healthy_control
59	TT	del_del	Healthy_control
60	TG	ins_ins	Healthy_control
61	TT	ins_del	Healthy_control
62	GG	ins_ins	Healthy_control
63	TG	ins_del	Healthy_control
64	TT	del_del	Healthy_control
65	TG	ins_del	Healthy_control
66	TT	ins_del	Healthy_control
67	TT	ins_del	Healthy_control
68	TG	ins_del	Healthy_control
69	TG	ins_ins	Healthy_control
70	TG	ins_ins	Healthy_control
71	TG	ins_del	Healthy_control
72	TT	ins_del	Healthy_control
73	TT	ins_del	Healthy_control
74	TG	ins_ins	Healthy_control
75	TT	del_del	Healthy_control
76	GG	ins_ins	Healthy_control
77	TG	ins_del	Healthy_control
78	TT	ins_del	Healthy_control
79	TT	del_del	Healthy_control
80	TG	ins_del	Healthy_control
81	TG	ins_del	Healthy_control
82	TG	ins_del	Healthy_control
83	TG	ins_del	Healthy_control
84	TG	ins_del	Healthy_control
85	TT	del_del	Healthy_control
86	TG	ins_ins	Healthy_control
87	TT	del_del	Healthy_control
88	TG	ins_ins	Healthy_control
89	TG	ins_del	Healthy_control
90	TT	ins_del	Healthy_control
91	TG	ins_del	Healthy_control
92	GG	ins_ins	Healthy_control
93	TT	del_del	Healthy_control
94	GG	ins_ins	Healthy_control
95	TG	ins_del	Healthy_control
96	TG	ins_del	Healthy_control
97	TG	ins_del	Healthy_control
98	GG	ins_ins	Healthy_control
99	TG	ins_del	Healthy_control
100	TT	del_del	Healthy_control
101	TT	del_del	Healthy_control
102	TG	ins_del	Healthy_control
103	TT	del_del	Healthy_control
104	TG	ins_del	Healthy_control
105	TT	ins_del	Healthy_control
106	TG	ins_del	Healthy_control
107	TT	ins_del	Healthy_control
108	TG	ins_del	Healthy_control
109	TG	ins_del	Healthy_control
110	TT	del_del	Healthy_control
111	TT	ins_del	Healthy_control
112	TG	ins_del	Healthy_control
113	TT	ins_ins	Healthy_control
114	TG	ins_del	Healthy_control
115	TT	del_del	Healthy_control
116	TG	ins_ins	Healthy_control
117	TT	del_del	Healthy_control
118	TG	ins_del	Healthy_control
119	TG	ins_ins	Healthy_control
120	TT	del_del	Healthy_control
121	TG	ins_del	Healthy_control
122	TT	del_del	Healthy_control
123	TG	ins_ins	Healthy_control
124	GG	ins_ins	Healthy_control
125	TG	ins_ins	Healthy_control
126	TG	ins_ins	Healthy_control
127	TT	ins_del	Healthy_control
128	TG	ins_ins	Healthy_control
129	TG	ins_del	Healthy_control
130	GG	ins_ins	Healthy_control
131	TG	ins_del	Healthy_control
132	TG	ins_ins	Healthy_control
133	TG	ins_ins	Healthy_control
134	TG	ins_del	Healthy_control
135	TG	ins_ins	Healthy_control
136	TG	ins_ins	Healthy_control
137	TG	ins_del	Healthy_control
138	TT	del_del	Healthy_control
139	TG	ins_del	Healthy_control
140	GG	ins_ins	Healthy_control
141	TG	ins_del	Healthy_control
142	TG	ins_del	Healthy_control
143	TG	ins_del	Healthy_control
144	TG	ins_del	Healthy_control
145	TG	ins_del	Healthy_control
146	TT	del_del	Healthy_control
147	TT	del_del	Healthy_control
148	TT	ins_del	Healthy_control
149	TG	ins_ins	Healthy_control
150	TT	del_del	Healthy_control
151	TT	ins_del	Healthy_control
152	TT	ins_del	Healthy_control
153	TT	del_del	Healthy_control
154	TG	ins_ins	Healthy_control
155	TT	ins_del	Healthy_control
156	GG	ins_ins	Healthy_control
157	TT	del_del	Healthy_control
158	TG	ins_ins	Healthy_control
159	TG	ins_del	Healthy_control
160	TT	del_del	Healthy_control
161	TG	ins_ins	Healthy_control
162	GG	ins_ins	Healthy_control
163	TT	del_del	Healthy_control
164	TT	del_del	Healthy_control
165	TT	ins_ins	Healthy_control
166	TT	ins_del	Healthy_control
167	GG	ins_ins	Healthy_control
168	TT	ins_ins	Healthy_control
169	TG	ins_del	Healthy_control
170	GG	ins_ins	Healthy_control
171	TG	ins_del	Healthy_control
172	TT	del_del	Healthy_control
173	TT	del_del	Healthy_control
174	TT	del_del	Healthy_control
175	GG	ins_ins	Healthy_control
176	TG	ins_ins	Healthy_control
177	TG	ins_del	Healthy_control
178	GG	ins_ins	Healthy_control
179	GG	ins_ins	Healthy_control
180	TG	ins_del	Healthy_control
181	GG	ins_ins	Healthy_control
182	TT	del_del	Healthy_control
183	TG	ins_ins	Healthy_control
184	GG	ins_ins	Healthy_control
185	GG	ins_ins	Healthy_control
186	TG	ins_del	Healthy_control
187	TG	ins_del	Healthy_control
188	TG	ins_ins	Healthy_control
189	TT	ins_del	Healthy_control
190	TG	ins_ins	Healthy_control
191	TG	ins_del	Healthy_control
192	TG	ins_ins	Healthy_control
193	TG	ins_ins	Healthy_control
194	TT	del_del	Healthy_control
195	GG	ins_ins	Healthy_control
196	TG	ins_del	Healthy_control
197	TT	ins_del	Healthy_control
198	TT	ins_del	Healthy_control
199	TT	ins_del	Healthy_control
200	TT	ins_del	Healthy_control
201	TT	del_del	Healthy_control
202	TT	del_del	Healthy_control
203	TT	ins_del	Healthy_control
204	GG	ins_ins	Healthy_control
205	TT	ins_del	Healthy_control
206	TT	del_del	Healthy_control
207	TG	ins_del	Healthy_control
208	TT	ins_del	Healthy_control
209	TT	ins_del	Healthy_control
210	TG	ins_ins	Healthy_control
211	TG	ins_del	Healthy_control
212	TG	ins_del	Healthy_control
213	GG	ins_ins	Healthy_control
214	GG	ins_ins	Healthy_control
215	TT	ins_del	Healthy_control
216	GG	ins_ins	Healthy_control
217	TT	del_del	Healthy_control
218	TT	del_del	Healthy_control
219	TT	del_del	Healthy_control
220	TG	ins_del	Healthy_control
221	TT	del_del	Healthy_control
222	TG	ins_ins	Healthy_control
223	TG	ins_del	Healthy_control
224	GG	ins_ins	Healthy_control
225	TG	ins_del	Healthy_control
226	TG	ins_del	Healthy_control
227	TT	del_del	Healthy_control
228	GG	ins_ins	Healthy_control
229	TT	del_del	Healthy_control
230	TT	del_del	Healthy_control
231	TG	ins_ins	Healthy_control
232	TG	ins_del	Healthy_control
233	TT	del_del	Healthy_control
234	TT	ins_del	Healthy_control
235	TT	del_del	Healthy_control
236	TG	ins_del	Healthy_control
237	TT	del_del	Healthy_control
238	TG	ins_ins	Healthy_control
239	TG	ins_del	Healthy_control
240	GG	ins_ins	Healthy_control
241	TG	ins_del	Healthy_control
242	TT	del_del	Healthy_control
243	TG	ins_del	Healthy_control
244	TT	del_del	Healthy_control
245	TT	ins_del	Healthy_control
246	TT	del_del	Healthy_control
247	TG	ins_del	Healthy_control
248	TT	ins_ins	Healthy_control
249	TG	ins_ins	Healthy_control
250	TT	del_del	Healthy_control
251	TG	ins_del	Healthy_control
252	TT	del_del	Healthy_control
253	TG	ins_ins	Healthy_control
254	TG	ins_del	Healthy_control
255	TT	del_del	Healthy_control
256	GG	ins_ins	Healthy_control
257	TT	del_del	Healthy_control
258	TG	ins_ins	Healthy_control
259	GG	ins_ins	Healthy_control
260	TT	del_del	Healthy_control
261	TG	ins_del	Healthy_control
262	TG	ins_ins	Healthy_control
263	TT	del_del	Healthy_control
264	TT	ins_del	Healthy_control
265	TG	ins_del	Healthy_control
266	TT	del_del	Healthy_control
267	TT	del_del	Healthy_control
268	GG	ins_ins	Healthy_control
269	TT	ins_del	Healthy_control
270	TG	ins_ins	Healthy_control
271	TG	ins_del	Healthy_control
272	TG	ins_del	Healthy_control
273	TG	ins_del	Healthy_control
274	TT	ins_del	Healthy_control
275	TG	ins_del	Healthy_control
276	TG	ins_ins	Healthy_control
277	TT	del_del	Healthy_control
278	TT	del_del	Healthy_control
279	TT	ins_del	Healthy_control
280	TG	ins_del	Healthy_control
281	GG	ins_ins	Healthy_control
282	TT	del_del	Healthy_control
283	TG	ins_del	Healthy_control
284	TT	ins_del	Healthy_control
285	TT	del_del	Healthy_control
286	GG	ins_ins	Healthy_control
287	TT	ins_del	Healthy_control
288	TG	ins_del	Healthy_control
289	TT	del_del	Healthy_control
290	GG	ins_ins	Healthy_control
291	TG	ins_del	Healthy_control
292	GG	ins_ins	Healthy_control
293	GG	ins_ins	Healthy_control
294	TT	ins_del	Healthy_control
295	TG	ins_del	Healthy_control
296	TT	del_del	Healthy_control
297	TG	ins_del	Healthy_control
298	TT	del_del	Healthy_control
299	TT	del_del	Healthy_control
300	TG	ins_del	Healthy_control
301	TG	ins_del	Healthy_control
302	TG	ins_del	Healthy_control
303	TG	ins_ins	Healthy_control
304	TG	ins_del	Healthy_control
305	TT	ins_ins	Healthy_control
306	TT	ins_del	Healthy_control
307	TT	del_del	Healthy_control
308	TT	ins_del	Healthy_control
309	TT	del_del	Healthy_control
310	TG	ins_ins	Healthy_control
311	GG	ins_ins	Healthy_control
312	GG	ins_ins	Healthy_control
313	TG	ins_del	Healthy_control
314	GG	ins_ins	Healthy_control
315	GG	ins_ins	Healthy_control
316	TG	ins_del	Healthy_control
317	TT	del_del	Healthy_control
318	TG	ins_ins	Healthy_control
319	TG	ins_del	Healthy_control
320	TT	ins_del	Healthy_control
321	TG	ins_del	Healthy_control
322	TG	ins_ins	Healthy_control
323	TT	del_del	Healthy_control
324	TT	del_del	Healthy_control
325	TG	ins_del	Healthy_control
326	TG	ins_del	Healthy_control
327	TG	ins_del	Healthy_control
328	TG	ins_del	Healthy_control
329	TT	del_del	Healthy_control
330	TG	ins_ins	Healthy_control
331	TT	del_del	Healthy_control
332	TT	del_del	Healthy_control
333	TT	ins_ins	Healthy_control
334	TG	ins_ins	Healthy_control
335	GG	ins_ins	Healthy_control
336	TT	del_del	Healthy_control
337	TG	ins_ins	Healthy_control
338	TT	del_del	Healthy_control
339	TG	ins_del	Healthy_control
340	GG	ins_ins	Healthy_control
341	TG	ins_del	Healthy_control
342	TT	ins_ins	Healthy_control
343	TG	ins_del	Healthy_control
344	GG	ins_ins	Healthy_control
345	TT	ins_del	Healthy_control
346	TT	ins_ins	Healthy_control
347	TG	ins_del	Healthy_control
348	GG	ins_ins	Healthy_control
349	TT	ins_del	Healthy_control
350	TT	ins_del	Healthy_control
351	TT	del_del	Healthy_control
352	TT	del_del	Healthy_control
353	TT	del_del	Healthy_control
354	TT	ins_del	Healthy_control
355	TG	ins_del	Healthy_control
356	TT	del_del	Healthy_control
357	TG	ins_ins	Healthy_control
358	TG	ins_ins	Healthy_control
359	TG	ins_ins	Healthy_control
360	GG	ins_ins	Healthy_control
361	TG	ins_ins	Healthy_control
362	TT	ins_del	Healthy_control
363	TT	ins_ins	Healthy_control
364	TT	del_del	Healthy_control
365	TG	ins_del	Healthy_control
366	TT	ins_del	Healthy_control
367	TG	ins_ins	Healthy_control
368	TT	ins_del	Healthy_control
369	TG	ins_del	Healthy_control
370	TG	ins_ins	Healthy_control
371	TT	del_del	Healthy_control
372	TT	del_del	Healthy_control
373	TT	ins_ins	Healthy_control
374	TT	ins_del	Healthy_control
375	TG	ins_ins	Healthy_control
376	TT	ins_ins	Healthy_control
377	TG	ins_del	Healthy_control
378	TT	ins_ins	Healthy_control
379	TT	ins_del	Healthy_control
380	TG	ins_del	Healthy_control
381	TG	ins_del	Healthy_control
382	TT	ins_del	Healthy_control
383	TT	ins_del	Healthy_control
384	TG	ins_del	Healthy_control
385	TT	ins_del	Healthy_control
386	TG	ins_del	Healthy_control
387	GG	ins_ins	Healthy_control
388	TG	ins_ins	Healthy_control
389	TT	del_del	Healthy_control
390	TG	ins_ins	Healthy_control
391	TT	del_del	Healthy_control
392	TT	ins_del	Healthy_control
393	TG	ins_del	Healthy_control
394	TG	ins_ins	Healthy_control
395	TG	ins_del	Healthy_control
396	GG	ins_ins	Healthy_control
397	TG	ins_del	Healthy_control
398	TG	ins_ins	Healthy_control
399	TG	ins_ins	Healthy_control
400	TG	ins_del	Healthy_control
401	TG	ins_del	Healthy_control
402	TT	ins_del	Healthy_control
403	TG	ins_del	Healthy_control
404	GG	ins_ins	Healthy_control
405	TG	ins_del	Healthy_control
406	TT	del_del	Healthy_control
407	TT	ins_del	Healthy_control
408	TG	ins_del	Healthy_control
409	TG	ins_del	Healthy_control
410	GG	ins_ins	Healthy_control
411	TG	ins_del	Healthy_control
412	GG	ins_ins	Healthy_control
413	TG	ins_ins	Healthy_control
414	TT	del_del	Healthy_control
415	TG	ins_del	Healthy_control
416	TG	ins_del	Healthy_control
417	TT	del_del	Healthy_control
418	GG	ins_ins	Healthy_control
419	TT	ins_del	Healthy_control
420	TG	ins_ins	Healthy_control
421	GG	ins_ins	Healthy_control
422	GG	ins_ins	Healthy_control
423	TT	del_del	Healthy_control
424	TG	ins_del	Healthy_control
425	TG	ins_del	Healthy_control
426	TT	del_del	Healthy_control
427	TT	ins_del	Healthy_control
428	TG	ins_del	Healthy_control
429	TG	ins_del	Healthy_control
430	TG	ins_del	Healthy_control
431	TT	del_del	Healthy_control
432	TT	ins_del	Healthy_control
433	TG	ins_del	Healthy_control
434	TT	ins_del	Healthy_control
435	TT	ins_del	Healthy_control
436	TT	del_del	Healthy_control
437	TT	ins_del	Healthy_control
438	TG	ins_del	Healthy_control
439	TG	ins_del	Healthy_control
440	TG	ins_ins	Healthy_control
441	TT	del_del	Healthy_control
442	TG	ins_del	Healthy_control
443	TT	ins_del	Healthy_control
444	TG	ins_del	Healthy_control
445	TT	del_del	Healthy_control
446	TG	ins_ins	Healthy_control
447	TG	ins_del	Healthy_control
448	TG	ins_del	Healthy_control
449	GG	ins_ins	Healthy_control
450	TT	ins_del	Healthy_control
451	GG	ins_ins	Healthy_control
452	TG	ins_del	Healthy_control
453	TT	del_del	Healthy_control
454	TT	del_del	Healthy_control
455	TG	ins_del	Healthy_control
456	TT	ins_del	Healthy_control
457	TG	ins_ins	Healthy_control
458	TG	ins_ins	Healthy_control
459	GG	ins_ins	Healthy_control
460	TT	ins_ins	Healthy_control
461	TG	ins_ins	Healthy_control
462	GG	ins_ins	Healthy_control
463	TT	del_del	Healthy_control
464	TG	ins_del	Healthy_control
465	GG	ins_ins	Healthy_control
466	TT	ins_del	Healthy_control
467	GG	ins_ins	Healthy_control
468	TT	ins_ins	Healthy_control
469	TG	ins_del	Healthy_control
470	TG	ins_del	Healthy_control
471	TT	ins_ins	Healthy_control
472	TG	ins_ins	Healthy_control
473	TG	ins_ins	Healthy_control
474	TG	ins_ins	Healthy_control
475	TG	ins_del	Healthy_control
476	TG	ins_del	Healthy_control
477	TT	ins_ins	Healthy_control
478	TT	ins_ins	Healthy_control
479	TG	ins_ins	Healthy_control
480	GG	ins_ins	Healthy_control
481	TT	ins_del	Healthy_control
482	TT	del_del	Healthy_control
483	TG	ins_del	Healthy_control
484	TG	ins_ins	Healthy_control
485	TG	ins_ins	Healthy_control
486	TG	ins_ins	Healthy_control
487	TT	del_del	Healthy_control
488	GG	ins_ins	Healthy_control
489	TT	del_del	Healthy_control
490	GG	ins_ins	Healthy_control
491	TT	del_del	Healthy_control
492	TT	ins_del	Healthy_control
493	TT	ins_del	Healthy_control
494	TG	ins_del	Healthy_control
495	TG	ins_del	Healthy_control
496	TT	ins_del	Healthy_control
497	TG	ins_del	Healthy_control
498	TG	ins_del	Healthy_control
499	TT	del_del	Healthy_control
500	TT	ins_del	Healthy_control
501	TG	ins_del	Healthy_control
502	GG	ins_ins	Healthy_control
503	TT	ins_del	Healthy_control
504	TG	ins_del	Healthy_control
505	TG	ins_ins	Healthy_control
506	TG	ins_ins	Healthy_control
507	TT	del_del	Healthy_control
508	TT	del_del	Healthy_control
509	TT	del_del	Healthy_control
510	GG	ins_ins	Healthy_control
511	GG	ins_ins	Healthy_control
512	TG	ins_del	Healthy_control
513	TT	ins_del	Healthy_control
514	GG	ins_ins	Healthy_control
515	TT	ins_del	Healthy_control
516	TG	ins_ins	Healthy_control
517	TG	ins_ins	Healthy_control
518	TT	ins_del	Healthy_control
519	TG	ins_ins	Healthy_control
520	GG	ins_ins	Healthy_control
521	TT	del_del	Healthy_control
522	TG	ins_del	Healthy_control
523	TG	ins_del	Healthy_control
524	TG	ins_ins	Healthy_control
525	TG	ins_del	Healthy_control
526	TG	ins_del	Healthy_control
527	TG	ins_ins	Healthy_control
528	TT	del_del	Healthy_control
529	TT	del_del	Healthy_control
530	TT	del_del	Healthy_control
531	TT	del_del	Healthy_control
532	TG	ins_del	Healthy_control
533	TT	del_del	Healthy_control
534	TG	ins_ins	Healthy_control
535	TT	ins_del	Healthy_control
536	TT	del_del	Healthy_control
537	TG	ins_del	Healthy_control
538	TT	ins_del	Healthy_control
539	TG	ins_del	Healthy_control
540	TG	ins_del	Healthy_control
541	TG	ins_del	Healthy_control
542	TT	del_del	Healthy_control
543	TT	ins_ins	Healthy_control
544	TT	ins_ins	Healthy_control
545	TG	ins_ins	Healthy_control
546	TT	ins_del	Healthy_control
547	TG	ins_del	Healthy_control
548	TT	ins_del	Healthy_control
549	GG	ins_ins	Healthy_control
550	TT	ins_del	Healthy_control
551	TG	ins_ins	Healthy_control
552	TG	ins_del	Healthy_control
553	GG	ins_ins	Healthy_control
554	TT	ins_del	Healthy_control
555	TG	ins_del	Healthy_control
556	TT	ins_del	Healthy_control
557	TT	del_del	Healthy_control
558	GG	ins_ins	Healthy_control
559	TT	del_del	Healthy_control
560	GG	ins_ins	Healthy_control
561	TG	ins_del	Healthy_control
562	TT	del_del	Healthy_control
563	TT	ins_del	Healthy_control
564	GG	ins_ins	Healthy_control
565	TG	ins_ins	Healthy_control
566	TT	del_del	Healthy_control
567	TG	ins_del	Healthy_control
568	TT	del_del	Healthy_control
569	TT	del_del	Healthy_control
570	TG	ins_del	Healthy_control
571	GG	ins_ins	Healthy_control
572	TT	ins_del	Healthy_control
573	GG	ins_ins	Healthy_control
574	TT	ins_del	Healthy_control
575	TT	ins_del	Healthy_control
576	GG	ins_ins	Healthy_control
577	TG	ins_del	Healthy_control
578	TG	ins_del	Healthy_control
579	TG	ins_ins	Healthy_control
580	TT	del_del	Healthy_control
581	GG	ins_ins	Healthy_control
582	TG	ins_del	Healthy_control
583	TG	ins_del	Healthy_control
584	TT	del_del	Healthy_control
585	TG	ins_del	Healthy_control
586	TG	ins_ins	Healthy_control
587	TT	del_del	Healthy_control
588	TT	ins_del	Healthy_control
589	GG	ins_ins	Healthy_control
590	GG	ins_ins	Healthy_control
591	TG	ins_del	Healthy_control
592	TG	ins_del	Healthy_control
593	TG	ins_del	Healthy_control
594	TG	ins_del	Healthy_control
595	TG	ins_del	Healthy_control
596	TG	ins_del	Healthy_control
597	GG	ins_ins	Healthy_control
598	TG	ins_ins	Healthy_control
599	TG	ins_ins	Healthy_control
600	TG	ins_del	Healthy_control
601	GG	ins_ins	Healthy_control
602	TG	ins_ins	Healthy_control
603	TG	ins_ins	Healthy_control
604	TG	ins_del	Healthy_control
605	TG	ins_del	Healthy_control
606	TG	ins_del	Healthy_control
607	GG	ins_ins	Healthy_control
608	TT	del_del	Healthy_control
609	TG	ins_del	Healthy_control
610	TG	ins_del	Healthy_control
611	TG	ins_del	Healthy_control
612	TT	ins_del	Healthy_control
613	TG	ins_del	Healthy_control
614	TT	del_del	Healthy_control
615	TG	ins_del	Healthy_control
616	TG	ins_del	Healthy_control
617	TG	ins_del	Healthy_control
618	TG	ins_del	Healthy_control
619	TT	ins_del	Healthy_control
620	TT	ins_ins	Healthy_control
621	TG	ins_ins	Healthy_control
622	TG	ins_del	Healthy_control
623	TG	ins_ins	Healthy_control
624	TG	ins_ins	Healthy_control
625	TG	ins_del	Healthy_control
626	TT	del_del	Healthy_control
627	GG	ins_ins	Healthy_control
628	TG	ins_ins	Healthy_control
629	TT	ins_del	Healthy_control
630	TG	ins_del	Healthy_control
631	TT	del_del	Healthy_control
632	GG	ins_ins	Healthy_control
633	TG	ins_ins	Healthy_control
634	TG	ins_del	Healthy_control
635	TG	ins_del	Healthy_control
636	TG	ins_del	Healthy_control
637	TT	del_del	Healthy_control
638	TG	ins_del	Healthy_control
639	TG	ins_ins	Healthy_control
640	TG	ins_del	Healthy_control
641	TG	ins_ins	Healthy_control
642	TT	del_del	Healthy_control
643	TT	ins_ins	Healthy_control
644	TG	ins_ins	Healthy_control
645	TG	ins_ins	Healthy_control
646	TT	del_del	Healthy_control
647	TG	ins_del	Healthy_control
648	TG	ins_ins	Healthy_control
649	TT	ins_del	Healthy_control
650	TT	ins_del	Healthy_control
651	TG	ins_del	Healthy_control
652	TG	ins_del	Healthy_control
653	TT	ins_ins	Healthy_control
654	TG	ins_ins	Healthy_control
655	TG	ins_del	Healthy_control
656	TT	ins_ins	Healthy_control
657	TG	ins_ins	Healthy_control
658	TT	del_del	Healthy_control
659	TG	ins_ins	Healthy_control
660	TG	ins_ins	Healthy_control
661	TG	ins_ins	Healthy_control
662	TG	ins_del	Healthy_control
663	GG	ins_ins	Healthy_control
664	TG	ins_ins	Healthy_control
665	TG	ins_del	Healthy_control
666	GG	ins_ins	Healthy_control
667	TT	ins_del	Healthy_control
668	TT	del_del	Healthy_control
669	TT	del_del	Healthy_control
670	TG	ins_del	Healthy_control
671	TG	ins_ins	Healthy_control
672	TG	ins_ins	Healthy_control
673	TT	del_del	Healthy_control
674	TT	ins_del	Healthy_control
675	TG	ins_del	Healthy_control
676	TG	ins_del	Healthy_control
677	TT	ins_del	Healthy_control
678	GG	ins_ins	Healthy_control
679	TT	del_del	Healthy_control
680	TT	del_del	Healthy_control
681	TT	ins_del	Healthy_control
682	TG	ins_del	Healthy_control
683	TG	ins_ins	Healthy_control
684	TT	ins_del	Healthy_control
685	TG	ins_del	Healthy_control
686	TT	ins_del	Healthy_control
687	TG	ins_del	Healthy_control
688	GG	ins_ins	Healthy_control
689	GG	ins_ins	Healthy_control
690	TG	ins_ins	Healthy_control
691	TG	ins_del	Healthy_control
692	TG	ins_del	Healthy_control
693	TG	ins_ins	Healthy_control
694	TG	ins_del	Healthy_control
695	TG	ins_del	Healthy_control
696	TT	del_del	Healthy_control
697	GG	ins_ins	Healthy_control
698	TT	del_del	Healthy_control
699	TT	ins_del	Healthy_control
700	TG	ins_del	Healthy_control
701	GG	ins_ins	Healthy_control
702	TG	ins_del	Healthy_control
703	TG	ins_del	Healthy_control
704	TG	ins_del	Healthy_control
705	GG	ins_ins	Healthy_control
706	TT	ins_del	Healthy_control
707	TT	del_del	Healthy_control
708	TT	del_del	Healthy_control
709	TG	ins_del	Healthy_control
710	TT	ins_del	Healthy_control
711	TT	ins_del	Healthy_control
712	TG	ins_ins	Healthy_control
713	GG	ins_ins	Healthy_control
714	TT	del_del	Healthy_control
715	GG	ins_ins	Healthy_control
716	TG	ins_ins	Healthy_control
717	TT	del_del	Healthy_control
718	TG	ins_del	Healthy_control
719	TT	ins_del	Healthy_control
720	TT	ins_del	Healthy_control
721	TT	ins_del	Healthy_control
722	TG	ins_del	Healthy_control
723	TG	ins_del	Healthy_control
724	TG	ins_ins	Healthy_control
725	TT	del_del	Healthy_control
726	TG	ins_ins	Healthy_control
727	TG	ins_del	Healthy_control
728	TT	ins_del	Healthy_control
729	TT	ins_ins	Healthy_control
730	TG	ins_ins	Healthy_control
731	TT	del_del	Healthy_control
732	GG	ins_ins	Healthy_control
733	TT	ins_del	Healthy_control
734	TG	ins_del	Healthy_control
735	TG	ins_del	Healthy_control
736	TT	ins_ins	Healthy_control
737	TT	ins_del	Healthy_control
738	TG	ins_ins	Healthy_control
739	TT	ins_ins	Healthy_control
740	TG	ins_ins	Healthy_control
741	TG	ins_del	Healthy_control
742	TG	ins_ins	Healthy_control
743	TG	ins_ins	Healthy_control
744	TG	ins_ins	Healthy_control
745	TT	del_del	Healthy_control
746	TG	ins_ins	Healthy_control
747	TT	del_del	Healthy_control
748	TT	del_del	Healthy_control
749	TG	ins_ins	Healthy_control
750	TT	del_del	Healthy_control
751	TG	ins_del	Healthy_control
752	TT	del_del	Healthy_control
753	TT	ins_del	Healthy_control
754	TG	ins_del	Healthy_control
755	TT	del_del	Healthy_control
756	GG	ins_ins	Healthy_control
757	TT	del_del	Healthy_control
758	TT	del_del	Healthy_control
759	TG	ins_ins	Healthy_control
760	TT	del_del	Healthy_control
761	TT	del_del	Healthy_control
762	TT	ins_del	Healthy_control
763	TG	ins_ins	Healthy_control
764	TT	del_del	Healthy_control
765	TG	ins_ins	Healthy_control
766	TT	del_del	Healthy_control
767	TT	ins_del	Healthy_control
768	TT	del_del	Healthy_control
769	TG	ins_ins	Healthy_control
770	TG	ins_del	Healthy_control
771	TG	ins_del	Healthy_control
772	TT	del_del	Healthy_control
773	TG	ins_ins	Healthy_control
774	TT	del_del	Healthy_control
775	TT	ins_del	Healthy_control
776	TG	ins_del	Healthy_control
777	TG	ins_ins	Healthy_control
778	TG	ins_del	Healthy_control
779	TG	ins_del	Healthy_control
780	TT	ins_del	Healthy_control
781	TT	del_del	Healthy_control
782	TT	del_del	Healthy_control
783	TT	del_del	Healthy_control
784	TT	del_del	Healthy_control
785	TT	del_del	Healthy_control
786	TG	ins_ins	Healthy_control
787	GG	ins_ins	Healthy_control
788	TG	ins_ins	Healthy_control
789	TT	ins_del	Healthy_control
790	TT	ins_del	Healthy_control
791	TT	ins_del	Healthy_control
792	GG	ins_ins	Healthy_control
793	TT	ins_del	Healthy_control
794	TT	del_del	Healthy_control
795	TG	ins_ins	Healthy_control
796	TT	del_del	Healthy_control
797	TT	ins_del	Healthy_control
798	GG	ins_ins	Healthy_control
799	TG	ins_ins	Healthy_control
800	TT	del_del	Healthy_control
801	GG	ins_ins	Healthy_control
802	TG	ins_del	Healthy_control
803	TG	ins_ins	Healthy_control
804	TG	ins_del	Healthy_control
805	TT	del_del	Healthy_control
806	TT	ins_del	Healthy_control
807	TT	del_del	Healthy_control
808	TG	ins_ins	Healthy_control
809	GG	ins_ins	Healthy_control
810	TG	ins_del	Healthy_control
811	TG	ins_ins	Healthy_control
812	TG	ins_del	Healthy_control
813	TG	ins_del	Healthy_control
814	TG	ins_del	Healthy_control
815	TG	ins_ins	Healthy_control
816	TT	del_del	Healthy_control
817	TT	del_del	Healthy_control
818	GG	ins_ins	Healthy_control
819	TG	ins_del	Healthy_control
820	TT	ins_del	Healthy_control
821	TG	ins_del	Healthy_control
822	TG	ins_del	Healthy_control
823	TT	del_del	Healthy_control
824	TT	ins_del	Healthy_control
825	TT	ins_del	Healthy_control
826	TT	del_del	Healthy_control
827	TG	ins_ins	Healthy_control
828	TG	ins_del	Healthy_control
829	TT	del_del	Healthy_control
830	TT	ins_del	Healthy_control
831	TG	ins_del	Healthy_control
832	TT	ins_del	Healthy_control
833	TT	ins_del	Healthy_control
834	TT	ins_del	Healthy_control
835	TG	ins_ins	Healthy_control
836	TT	del_del	Healthy_control
837	TG	ins_del	Healthy_control
838	GG	ins_ins	Healthy_control
839	TT	ins_del	Healthy_control
840	TG	ins_del	Healthy_control
841	TG	ins_del	Healthy_control
842	TT	ins_del	Healthy_control
843	TT	ins_ins	Healthy_control
844	TT	ins_del	Healthy_control
845	TT	ins_del	Healthy_control
846	TT	del_del	Healthy_control
847	TT	del_del	Healthy_control
848	TG	ins_del	Healthy_control
849	TG	ins_del	Healthy_control
850	TG	ins_del	Healthy_control
851	TT	ins_del	Healthy_control
852	TT	del_del	Healthy_control
853	TG	ins_del	Healthy_control
854	TT	ins_ins	Healthy_control
855	TG	ins_del	Healthy_control
856	GG	ins_ins	Healthy_control
857	TT	del_del	Healthy_control
858	GG	ins_ins	Healthy_control
859	TT	del_del	Healthy_control
860	TT	ins_del	Healthy_control
861	TG	ins_ins	Healthy_control
862	TG	ins_del	Healthy_control
863	TT	ins_del	Healthy_control
864	TG	ins_ins	Healthy_control
865	GG	ins_ins	Healthy_control
866	TG	ins_del	Healthy_control
867	TT	ins_del	Healthy_control
868	TT	ins_del	Healthy_control
869	TT	ins_ins	Healthy_control
870	TG	ins_del	Healthy_control
871	TT	ins_del	Healthy_control
872	TG	ins_del	Healthy_control
873	TG	ins_del	Healthy_control
874	TG	ins_ins	Healthy_control
875	GG	ins_ins	Healthy_control
876	TT	del_del	Healthy_control
877	TG	ins_del	Healthy_control
878	GG	ins_ins	Healthy_control
879	TT	del_del	Healthy_control
880	TT	del_del	Healthy_control
881	TG	ins_del	Healthy_control
882	TT	del_del	Healthy_control
883	TT	del_del	Healthy_control
884	TG	ins_ins	Healthy_control
885	GG	ins_ins	Healthy_control
886	GG	ins_ins	Healthy_control
887	TG	ins_del	Healthy_control
888	TT	ins_del	Healthy_control
889	TG	ins_del	Healthy_control
890	TG	ins_del	Healthy_control
891	TG	ins_ins	Healthy_control
892	GG	ins_ins	Healthy_control
893	TT	del_del	Healthy_control
894	TG	ins_del	Healthy_control
895	TT	ins_del	Healthy_control
896	TG	ins_del	Healthy_control
897	TG	ins_del	Healthy_control
898	TT	ins_del	Healthy_control
899	TG	ins_del	Healthy_control
900	TG	ins_del	Healthy_control
901	TG	ins_ins	Healthy_control
902	TG	ins_del	Healthy_control
903	TT	ins_ins	Healthy_control
904	TG	ins_del	Healthy_control
905	GG	ins_ins	Healthy_control
906	TG	ins_del	Healthy_control
907	TT	ins_del	Healthy_control
908	TT	del_del	Healthy_control
909	GG	ins_ins	Healthy_control
910	TT	del_del	Healthy_control
911	TT	ins_del	Healthy_control
912	TT	ins_del	Healthy_control
913	TG	ins_del	Healthy_control
914	TT	del_del	Healthy_control
915	TG	ins_ins	Healthy_control
916	TG	ins_ins	Healthy_control
917	TG	ins_ins	Healthy_control
918	GG	ins_ins	Healthy_control
919	TG	ins_ins	Healthy_control
920	TG	ins_ins	Healthy_control
921	TG	ins_del	Healthy_control
922	TG	ins_del	Healthy_control
923	TT	ins_ins	Healthy_control
924	GG	ins_ins	Healthy_control
925	TG	ins_ins	Healthy_control
926	TT	ins_del	Healthy_control
927	TT	del_del	Healthy_control
928	TT	del_del	Healthy_control
929	TT	del_del	Healthy_control
930	GG	ins_ins	Healthy_control
931	TG	ins_del	Healthy_control
932	TG	ins_del	Healthy_control
933	TG	ins_del	Healthy_control
934	TT	ins_del	Healthy_control
935	TT	ins_del	Healthy_control
936	TG	ins_del	Healthy_control
937	TG	ins_del	Healthy_control
938	TT	del_del	Healthy_control
939	TG	ins_ins	Healthy_control
940	TT	del_del	Healthy_control
941	TT	del_del	Healthy_control
942	TT	ins_del	Healthy_control
943	TG	ins_del	Healthy_control
944	TG	ins_ins	Healthy_control
945	TG	ins_ins	Healthy_control
946	TG	ins_del	Healthy_control
947	TT	del_del	Healthy_control
948	TG	ins_ins	Healthy_control
949	TT	del_del	Healthy_control
950	TT	del_del	Healthy_control
951	TG	ins_ins	Healthy_control
952	TT	ins_del	Healthy_control
953	TG	ins_del	Healthy_control
954	TG	ins_del	Healthy_control
955	TT	del_del	Healthy_control
956	GG	ins_ins	Healthy_control
957	GG	ins_ins	Healthy_control
958	GG	ins_ins	Healthy_control
959	GG	ins_ins	Healthy_control
960	GG	ins_ins	Healthy_control
961	TG	ins_del	Healthy_control
962	TT	ins_del	Healthy_control
963	TG	ins_ins	Healthy_control
964	GG	ins_ins	Healthy_control
965	TG	ins_del	Healthy_control
966	TG	ins_del	Healthy_control
967	TG	ins_del	Healthy_control
968	TT	del_del	Healthy_control
969	TG	ins_del	Healthy_control
970	TT	ins_del	Healthy_control
971	TG	ins_del	Healthy_control
972	TG	ins_del	Healthy_control
973	TT	ins_del	Healthy_control
974	TT	ins_del	Healthy_control
975	TG	ins_del	Healthy_control
976	TG	ins_ins	Healthy_control
977	TT	ins_del	Healthy_control
978	TT	del_del	Healthy_control
979	TT	del_del	Healthy_control
980	TT	ins_del	Healthy_control
981	TG	ins_del	Healthy_control
982	TT	del_del	Healthy_control
983	TG	ins_ins	Healthy_control
984	TG	ins_ins	Healthy_control
985	TG	ins_ins	Healthy_control
986	GG	ins_ins	Healthy_control
987	GG	ins_ins	Healthy_control
988	TG	ins_ins	Healthy_control
989	TT	del_del	Healthy_control
990	TT	del_del	Healthy_control
991	GG	ins_ins	Healthy_control
992	TG	ins_del	Healthy_control
993	TG	ins_del	Healthy_control
994	TG	ins_del	Healthy_control
995	TG	ins_ins	Healthy_control
996	TG	ins_ins	Healthy_control
997	TG	ins_ins	Healthy_control
998	TG	ins_ins	Healthy_control
999	GG	ins_ins	Healthy_control
1000	TT	del_del	Healthy_control
1001	TT	del_del	Healthy_control
1002	TT	ins_del	Healthy_control
1003	TT	ins_del	Healthy_control
1004	TG	ins_del	Healthy_control
1005	GG	ins_ins	Healthy_control
1006	TG	ins_ins	Healthy_control
1007	TT	del_del	Healthy_control
1008	GG	ins_ins	Healthy_control
1009	GG	ins_ins	Healthy_control
1010	TT	ins_del	Healthy_control
1011	TT	del_del	Healthy_control
1012	TG	ins_del	Healthy_control
1013	GG	ins_ins	Healthy_control
1014	GG	ins_ins	Healthy_control
1015	TT	del_del	Healthy_control
1016	TT	del_del	Healthy_control
1017	TT	del_del	Healthy_control
1018	TT	del_del	Healthy_control
1019	TG	ins_del	Healthy_control
1020	TG	ins_ins	Healthy_control
1021	TG	ins_del	Healthy_control
1022	GG	ins_ins	Healthy_control
1023	TG	ins_del	Healthy_control
1024	TG	ins_del	Healthy_control
1025	TG	ins_ins	Healthy_control
1026	TT	del_del	Healthy_control
1027	TG	ins_del	Healthy_control
1028	TG	ins_del	Healthy_control
1029	TG	ins_del	Healthy_control
1030	TT	ins_del	Healthy_control
1031	TG	ins_del	Healthy_control
1032	TG	ins_del	Healthy_control
1033	GG	ins_ins	Healthy_control
1034	TT	del_del	Healthy_control
1035	GG	ins_ins	Healthy_control
1036	TT	del_del	Healthy_control
1037	TT	del_del	Healthy_control
1038	TG	ins_ins	Healthy_control
1039	TT	ins_del	Healthy_control
1040	TT	del_del	Healthy_control
1041	TG	ins_ins	Healthy_control
1042	TT	ins_del	Healthy_control
1043	GG	ins_ins	Healthy_control
1044	TT	ins_del	Healthy_control
1045	TT	ins_ins	Healthy_control
1046	TT	ins_del	Healthy_control
1047	TG	ins_del	Healthy_control
1048	TT	del_del	Healthy_control
1049	TG	ins_del	Healthy_control
1050	TG	ins_del	Healthy_control
1051	TG	ins_del	Healthy_control
1052	TT	del_del	Healthy_control
1053	TG	ins_del	Healthy_control
1054	TT	ins_del	Healthy_control
1055	TT	ins_del	Healthy_control
1056	TT	ins_del	Healthy_control
1057	TT	del_del	Healthy_control
1058	TG	ins_ins	Healthy_control
1059	TG	ins_del	Healthy_control
1060	TG	ins_del	Healthy_control
1061	TT	del_del	Healthy_control
1062	TG	ins_del	Healthy_control
1063	TG	ins_del	Healthy_control
1064	TG	ins_del	Healthy_control
1065	TG	ins_del	Healthy_control
1066	TG	ins_ins	Healthy_control
1067	TG	ins_del	Healthy_control
1068	TT	ins_del	Healthy_control
1069	TG	ins_del	Healthy_control
1070	TG	ins_ins	Healthy_control
1071	TG	ins_del	Healthy_control
1072	TG	ins_ins	Healthy_control
1073	GG	ins_ins	Healthy_control
1074	TG	ins_del	Healthy_control
1075	GG	ins_ins	Healthy_control
1076	TT	del_del	Healthy_control
1077	GG	ins_ins	Healthy_control
1078	GG	ins_ins	Healthy_control
1079	TG	ins_del	Healthy_control
1080	TG	ins_del	Healthy_control
1081	TG	ins_del	Healthy_control
1082	TT	ins_ins	Healthy_control
1083	TT	del_del	Healthy_control
1084	TG	ins_del	Healthy_control
1085	TT	del_del	Healthy_control
1086	TT	del_del	Healthy_control
1087	TT	del_del	Healthy_control
1088	TG	ins_del	Healthy_control
1089	TG	ins_del	Healthy_control
1090	TG	ins_del	Healthy_control
1091	TT	ins_del	Healthy_control
1092	TG	ins_ins	Healthy_control
1093	TT	ins_ins	Healthy_control
1094	TT	ins_ins	Healthy_control
1095	TG	ins_del	Healthy_control
1096	GG	ins_ins	Healthy_control
1097	TT	del_del	Healthy_control
1098	TT	del_del	Healthy_control
1099	TT	del_del	Healthy_control
1100	TG	ins_ins	Healthy_control
1101	TG	ins_ins	Healthy_control
1102	TG	ins_ins	Healthy_control
1103	TT	del_del	Healthy_control
1104	TG	ins_ins	Healthy_control
1105	TG	ins_ins	Healthy_control
1106	TG	ins_ins	Healthy_control
1107	TG	ins_ins	Healthy_control
1108	TG	ins_ins	Healthy_control
1109	TG	ins_del	Healthy_control
1110	TG	ins_del	Healthy_control
1111	TG	ins_ins	Healthy_control
1112	TT	del_del	Healthy_control
1113	TG	ins_del	Healthy_control
1114	TG	ins_ins	Healthy_control
1115	GG	ins_ins	Healthy_control
1116	TG	ins_ins	Healthy_control
1117	TG	ins_del	Healthy_control
1118	TT	del_del	Healthy_control
1119	TT	del_del	Healthy_control
1120	TT	ins_del	Healthy_control
1121	TG	ins_del	Healthy_control
1122	TT	ins_ins	Healthy_control
1123	TT	del_del	Healthy_control
1124	TT	ins_del	Healthy_control
1125	TT	ins_ins	Healthy_control
1126	TT	del_del	Healthy_control
1127	TG	ins_del	Healthy_control
1128	TT	ins_del	Healthy_control
1129	TG	ins_del	Healthy_control
1130	GG	ins_ins	Healthy_control
1131	TG	ins_ins	Healthy_control
1132	TG	ins_del	Healthy_control
1133	TT	del_del	Healthy_control
1134	TG	ins_ins	Healthy_control
1135	TT	del_del	Healthy_control
1136	TT	del_del	Healthy_control
1137	GG	ins_ins	Healthy_control
1138	TT	ins_del	Healthy_control
1139	GG	ins_ins	Healthy_control
1140	TT	del_del	Healthy_control
1141	TT	del_del	Healthy_control
1142	TG	ins_del	Healthy_control
1143	TT	ins_del	Healthy_control
1144	TG	ins_del	Healthy_control
1145	TT	ins_del	Healthy_control
1146	TG	ins_del	Healthy_control
1147	TT	del_del	Healthy_control
1148	TT	ins_del	Healthy_control
1149	TG	ins_del	Healthy_control
1150	TT	ins_del	Healthy_control
1151	GG	ins_ins	Healthy_control
1152	TG	ins_del	Healthy_control
1153	TT	del_del	Healthy_control
1154	TG	ins_del	Healthy_control
1155	TG	ins_del	Healthy_control
1156	GG	ins_ins	Healthy_control
1157	GG	ins_ins	Healthy_control
1158	TT	ins_ins	Healthy_control
1159	TG	ins_ins	Healthy_control
1160	GG	ins_ins	Healthy_control
1161	TG	ins_del	Healthy_control
1162	TT	ins_del	Healthy_control
1163	TG	ins_del	Healthy_control
1164	TT	ins_del	Healthy_control
1165	TG	ins_del	Healthy_control
1166	TG	ins_del	Healthy_control
1167	TG	ins_del	Healthy_control
1168	TT	ins_ins	Healthy_control
1169	TT	ins_del	Healthy_control
1170	TG	ins_del	Healthy_control
1171	TG	ins_del	Healthy_control
1172	GG	ins_ins	Healthy_control
1173	GG	ins_ins	Healthy_control
1174	GG	ins_ins	Healthy_control
1175	TT	ins_del	Healthy_control
1176	TT	del_del	Healthy_control
1177	TT	ins_del	Healthy_control
1178	TG	ins_del	Healthy_control
1179	TG	ins_del	Healthy_control
1180	TT	del_del	Healthy_control
1181	TG	ins_ins	Healthy_control
1182	TT	del_del	Healthy_control
1183	TG	ins_ins	Healthy_control
1184	GG	ins_ins	Healthy_control
1185	TG	ins_del	Healthy_control
1186	GG	ins_ins	Healthy_control
1187	GG	ins_ins	Healthy_control
1188	TT	ins_del	Healthy_control
1189	GG	ins_ins	Healthy_control
1190	TG	ins_ins	Healthy_control
1191	GG	ins_ins	Healthy_control
1192	TT	ins_del	Healthy_control
1193	TG	ins_del	Healthy_control
1194	TG	ins_del	Healthy_control
1195	TG	ins_ins	Healthy_control
1196	TT	ins_del	Healthy_control
1197	TG	ins_del	Healthy_control
1198	TG	ins_del	Healthy_control
1199	TG	ins_ins	Healthy_control
1200	TT	del_del	Healthy_control
1201	TG	ins_del	Healthy_control
1202	TG	ins_ins	Healthy_control
1203	TG	ins_del	Healthy_control
1204	TG	ins_del	Healthy_control
1205	TG	ins_del	Healthy_control
1206	TG	ins_del	Healthy_control
1207	TT	del_del	Healthy_control
1208	TG	ins_ins	Healthy_control
1209	GG	ins_ins	Healthy_control
1210	GG	ins_ins	Healthy_control
1211	GG	ins_ins	Healthy_control
1212	TT	del_del	Healthy_control
1213	TT	ins_del	Healthy_control
1214	TT	del_del	Healthy_control
1215	TG	ins_del	Healthy_control
1216	TT	del_del	Healthy_control
1217	TG	ins_del	Healthy_control
1218	TG	ins_ins	Healthy_control
1219	TT	ins_del	Healthy_control
1220	GG	ins_ins	Healthy_control
1221	TG	ins_del	Healthy_control
1222	GG	ins_ins	Healthy_control
1223	TT	del_del	Healthy_control
1224	TG	ins_del	Healthy_control
1225	TG	ins_del	Healthy_control
1226	TT	ins_del	Healthy_control
1227	TG	ins_ins	Healthy_control
1228	TG	ins_ins	Healthy_control
1229	TT	ins_del	Healthy_control
1230	TT	del_del	Healthy_control
1231	TT	del_del	Healthy_control
1232	TT	ins_ins	Healthy_control
1233	TG	ins_del	Healthy_control
1234	TG	ins_ins	Healthy_control
1235	TT	ins_del	Healthy_control
1236	TG	ins_del	Healthy_control
1237	GG	ins_ins	Healthy_control
1238	TT	del_del	Healthy_control
1239	TT	del_del	Healthy_control
1240	TG	ins_del	Healthy_control
1241	TT	ins_del	Healthy_control
1242	TG	ins_del	Healthy_control
1243	TT	ins_del	Healthy_control
1244	TG	ins_del	Healthy_control
1245	TG	ins_ins	Healthy_control
1246	TT	ins_del	Healthy_control
1247	TG	ins_del	Healthy_control
1248	GG	ins_ins	Healthy_control
1249	TT	del_del	Healthy_control
1250	TG	ins_del	Healthy_control
1251	TT	ins_del	Healthy_control
1252	TT	ins_del	Healthy_control
1253	TT	ins_del	Healthy_control
1254	TG	ins_del	Healthy_control
1255	GG	ins_ins	Healthy_control
1256	GG	ins_ins	Healthy_control
1257	TG	ins_del	Healthy_control
1258	TG	ins_ins	Healthy_control
1259	TG	ins_ins	Healthy_control
1260	TG	ins_del	Healthy_control
1261	TT	del_del	Healthy_control
1262	TG	ins_del	Healthy_control
1263	TT	ins_del	Healthy_control
1264	TT	del_del	Healthy_control
1265	TT	ins_del	Healthy_control
1266	GG	ins_ins	Healthy_control
1267	TT	del_del	Healthy_control
1268	GG	ins_ins	Healthy_control
1269	TT	del_del	Healthy_control
1270	TT	del_del	Healthy_control
1271	TT	ins_del	Healthy_control
1272	TT	ins_del	Healthy_control
1273	GG	ins_ins	Healthy_control
1274	GG	ins_ins	Healthy_control
1275	TG	ins_del	Healthy_control
1276	TT	del_del	Healthy_control
1277	TT	del_del	Healthy_control
1278	TG	ins_ins	Healthy_control
1279	TT	del_del	Healthy_control
1280	TT	del_del	Healthy_control
1281	TG	ins_del	Healthy_control
1282	GG	ins_ins	Healthy_control
1283	TT	del_del	Healthy_control
1284	TG	ins_del	Healthy_control
1285	TT	ins_del	Healthy_control
1286	TG	ins_ins	Healthy_control
1287	TT	ins_del	Healthy_control
1288	TG	ins_del	Healthy_control
1289	TT	del_del	Healthy_control
1290	TG	ins_del	Healthy_control
1291	GG	ins_ins	Healthy_control
1292	TG	ins_del	Healthy_control
1293	TG	ins_del	Healthy_control
1294	TG	ins_ins	Healthy_control
1295	TT	ins_del	Healthy_control
1296	TG	ins_del	Healthy_control
1297	TT	del_del	Healthy_control
1298	TG	ins_del	Healthy_control
1299	TG	ins_ins	Healthy_control
1300	TT	ins_del	Healthy_control
1301	GG	ins_ins	Healthy_control
1302	TG	ins_del	Healthy_control
1303	TG	ins_ins	Healthy_control
1304	GG	ins_ins	Healthy_control
1305	TG	ins_del	Healthy_control
1306	TG	ins_del	Healthy_control
1307	TG	ins_del	Healthy_control
1308	TT	ins_del	Healthy_control
1309	TT	del_del	Healthy_control
1310	TG	ins_del	Healthy_control
1311	TG	ins_del	Healthy_control
1312	GG	ins_ins	Healthy_control
1313	TT	del_del	Healthy_control
1314	TT	ins_del	Healthy_control
1315	GG	ins_ins	Healthy_control
1316	TT	ins_del	Healthy_control
1317	TG	ins_ins	Healthy_control
1318	TG	ins_del	Healthy_control
1319	TG	ins_del	Healthy_control
1320	TG	ins_del	Healthy_control
1321	TG	ins_del	Healthy_control
1322	TT	ins_del	Healthy_control
1323	TG	ins_del	Healthy_control
1324	TG	ins_del	Healthy_control
1325	TG	ins_del	Healthy_control
1326	TG	ins_ins	Healthy_control
1327	TT	del_del	Healthy_control
1328	GG	ins_ins	Healthy_control
1329	TT	ins_del	Healthy_control
1330	GG	ins_ins	Healthy_control
1331	TT	del_del	Healthy_control
1332	TT	ins_del	Healthy_control
1333	TT	ins_del	Healthy_control
1334	GG	ins_ins	Healthy_control
1335	TG	ins_del	Healthy_control
1336	GG	ins_ins	Healthy_control
1337	TT	ins_ins	Healthy_control
1338	GG	ins_ins	Healthy_control
1339	TG	ins_del	Healthy_control
1340	TG	ins_del	Healthy_control
1341	TG	ins_del	Healthy_control
1342	TT	ins_del	Healthy_control
1343	TG	ins_ins	Healthy_control
1344	TT	ins_ins	Healthy_control
1345	TT	del_del	Healthy_control
1346	TG	ins_ins	Healthy_control
1347	TG	ins_ins	Healthy_control
1348	GG	ins_ins	Healthy_control
1349	TG	ins_del	Healthy_control
1350	TG	ins_del	Healthy_control
1351	TG	ins_del	Healthy_control
1352	TT	ins_ins	Healthy_control
1353	TG	ins_del	Healthy_control
1354	GG	ins_ins	Healthy_control
1355	TG	ins_del	Healthy_control
1356	TT	ins_del	Healthy_control
1357	TT	ins_del	Healthy_control
1358	TT	ins_del	Healthy_control
1359	TT	ins_del	Healthy_control
1360	TG	ins_ins	Healthy_control
1361	TG	ins_del	Healthy_control
1362	TT	del_del	Healthy_control
1363	TT	del_del	Healthy_control
1364	TG	ins_del	Healthy_control
1365	TT	ins_del	Healthy_control
1366	TT	ins_del	Healthy_control
1367	TG	ins_ins	Healthy_control
1368	TT	del_del	Healthy_control
1369	TG	ins_ins	Healthy_control
1370	TG	ins_ins	Healthy_control
1371	TG	ins_ins	Healthy_control
1372	TG	ins_del	Healthy_control
1373	TG	ins_del	Healthy_control
1374	TG	ins_del	Healthy_control
1375	TG	ins_del	Healthy_control
1376	TG	ins_del	Healthy_control
1377	TT	del_del	Healthy_control
1378	TT	ins_del	Healthy_control
1379	TT	ins_del	Healthy_control
1380	TG	ins_del	Healthy_control
1381	TT	del_del	Healthy_control
1382	TT	ins_ins	Healthy_control
1383	TT	ins_del	Healthy_control
1384	TG	ins_del	Healthy_control
1385	GG	ins_ins	Healthy_control
1386	TT	ins_del	Healthy_control
1387	TT	ins_ins	Healthy_control
1388	TG	ins_ins	Healthy_control
1389	GG	ins_ins	Healthy_control
1390	GG	ins_ins	Healthy_control
1391	TT	ins_del	Healthy_control
1392	TT	ins_del	Healthy_control
1393	TT	ins_del	Healthy_control
1394	TG	ins_del	Healthy_control
1395	GG	ins_ins	Healthy_control
1396	TT	ins_ins	Healthy_control
1397	GG	ins_ins	Healthy_control
1398	TT	ins_ins	Healthy_control
1399	TT	ins_ins	Healthy_control
1400	TT	ins_del	Healthy_control
1401	GG	ins_ins	Healthy_control
1402	TT	ins_del	Healthy_control
1403	TG	ins_del	Healthy_control
1404	TG	ins_del	Healthy_control
1405	TT	ins_del	Healthy_control
1406	TT	del_del	Healthy_control
1407	TT	del_del	Healthy_control
1408	TT	del_del	Healthy_control
1409	TG	ins_ins	Healthy_control
1410	TG	ins_del	Healthy_control
1411	TT	del_del	Healthy_control
1412	TG	ins_ins	Healthy_control
1413	TG	ins_ins	Healthy_control
1414	TG	ins_del	Healthy_control
1415	TT	del_del	Healthy_control
1416	TT	ins_del	Healthy_control
1417	GG	ins_ins	Healthy_control
1418	GG	ins_ins	Healthy_control
1419	TG	ins_del	Healthy_control
1420	TG	ins_del	Healthy_control
1421	TG	ins_del	Healthy_control
1422	TG	ins_del	Healthy_control
1423	TT	ins_del	Healthy_control
1424	TT	ins_del	Healthy_control
1425	TG	ins_del	Healthy_control
1426	TT	del_del	Healthy_control
1427	GG	ins_ins	Healthy_control
1428	TG	ins_ins	Healthy_control
1429	TT	del_del	Healthy_control
1430	TG	ins_ins	Healthy_control
1431	TT	ins_del	Healthy_control
1432	TG	ins_ins	Healthy_control
1433	TT	del_del	Healthy_control
1434	TT	ins_del	Healthy_control
1435	TT	del_del	Healthy_control
1436	TG	ins_del	Healthy_control
1437	TT	del_del	Healthy_control
1438	TG	ins_del	Healthy_control
1439	TG	ins_del	Healthy_control
1440	TT	del_del	Healthy_control
1441	TG	ins_del	Healthy_control
1442	TG	ins_ins	Healthy_control
1443	TT	ins_del	Healthy_control
1444	GG	ins_ins	Healthy_control
1445	TT	del_del	Healthy_control
1446	GG	ins_ins	Healthy_control
1447	TG	ins_ins	Healthy_control
1448	TG	ins_del	Healthy_control
1449	TG	ins_del	Healthy_control
1450	TT	del_del	Healthy_control
1451	TG	ins_del	Healthy_control
1452	TT	ins_del	Healthy_control
1453	TG	ins_del	Healthy_control
1454	TG	ins_ins	Healthy_control
1455	TG	ins_ins	Healthy_control
1456	TT	ins_del	Healthy_control
1457	GG	ins_ins	Healthy_control
1458	TG	ins_del	Healthy_control
1459	TG	ins_del	Healthy_control
1460	TG	ins_del	Healthy_control
1461	TT	ins_del	Healthy_control
1462	TG	ins_del	Healthy_control
1463	TG	ins_ins	Healthy_control
1464	TG	ins_ins	Healthy_control
1465	TT	ins_ins	Healthy_control
1466	TG	ins_ins	Healthy_control
1467	TG	ins_ins	Healthy_control
1468	TG	ins_del	Healthy_control
1469	TG	ins_ins	Healthy_control
1470	GG	ins_ins	Healthy_control
1471	TG	ins_del	Healthy_control
1472	TT	ins_del	Healthy_control
1473	TG	ins_del	Healthy_control
1474	TG	ins_del	Healthy_control
1475	GG	ins_ins	Healthy_control
1476	GG	ins_ins	Healthy_control
1477	TG	ins_del	Healthy_control
1478	TG	ins_del	Healthy_control
1479	TG	ins_ins	Healthy_control
1480	TT	ins_del	Healthy_control
1481	TT	ins_del	Healthy_control
1482	TG	ins_del	Healthy_control
1483	TT	del_del	Healthy_control
1484	TG	ins_del	Healthy_control
1485	GG	ins_ins	Healthy_control
1486	TT	ins_del	Healthy_control
1487	TG	ins_ins	Healthy_control
1488	TG	ins_del	Healthy_control
1489	TG	ins_ins	Healthy_control
1490	TG	ins_ins	Healthy_control
1491	TT	ins_ins	Healthy_control
1492	TG	ins_ins	Healthy_control
1493	TG	ins_ins	Healthy_control
1494	TG	ins_ins	Healthy_control
1495	TT	del_del	Healthy_control
1496	TT	ins_ins	Healthy_control
1497	TG	ins_ins	Healthy_control
1498	TT	ins_del	Healthy_control
1499	TT	del_del	Healthy_control
1500	TG	ins_del	Healthy_control
1501	TG	ins_ins	Healthy_control
1502	TT	ins_del	Healthy_control
1503	TT	del_del	Healthy_control
1504	TG	ins_del	Healthy_control
1505	GG	ins_ins	Healthy_control
1506	TG	ins_ins	Healthy_control
1507	TT	ins_del	Healthy_control
1508	TT	ins_del	Healthy_control
1509	TG	ins_del	Healthy_control
1510	TT	ins_del	Healthy_control
1511	TT	ins_del	Healthy_control
1512	GG	ins_ins	Healthy_control
1513	TG	ins_del	Healthy_control
1514	TG	ins_del	Healthy_control
1515	TG	ins_ins	Healthy_control
1516	TT	del_del	Healthy_control
1517	TG	ins_del	Healthy_control
1518	TT	del_del	Healthy_control
1519	GG	ins_ins	Healthy_control
1520	TG	ins_del	Healthy_control
1521	TG	ins_del	Healthy_control
1522	TG	ins_del	Healthy_control
1523	GG	ins_ins	Healthy_control
1524	GG	ins_ins	Healthy_control
1525	TT	ins_del	Healthy_control
1526	TG	ins_ins	Healthy_control
1527	TG	ins_ins	Healthy_control
1528	TG	ins_del	Healthy_control
1529	TT	del_del	Healthy_control
1530	GG	ins_ins	Healthy_control
1531	TG	ins_del	Healthy_control
1532	TT	ins_del	Healthy_control
1533	TG	ins_del	Healthy_control
1534	TG	ins_ins	Healthy_control
1535	TG	ins_ins	Healthy_control
1536	TG	ins_del	Healthy_control
1537	TT	ins_ins	Healthy_control
1538	TG	ins_ins	Healthy_control
1539	TT	del_del	Healthy_control
1540	GG	ins_ins	Healthy_control
1541	TG	ins_ins	Healthy_control
1542	TT	del_del	Healthy_control
1543	TG	ins_ins	Healthy_control
1544	GG	ins_ins	Healthy_control
1545	GG	ins_ins	Healthy_control
1546	TG	ins_del	Healthy_control
1547	TG	ins_del	Healthy_control
1548	TT	ins_del	Healthy_control
1549	TG	ins_del	Healthy_control
1550	TT	del_del	Healthy_control
1551	TG	ins_del	Healthy_control
1552	TG	ins_del	Healthy_control
1553	TG	ins_ins	Healthy_control
1554	TT	ins_del	Healthy_control
1555	TG	ins_ins	Healthy_control
1556	TG	ins_del	Healthy_control
1557	TG	ins_del	Healthy_control
1558	TG	ins_ins	Healthy_control
1559	TT	del_del	Healthy_control
1560	TG	ins_del	Healthy_control
1561	GG	ins_ins	Healthy_control
1562	GG	ins_ins	Healthy_control
1563	TG	ins_del	Healthy_control
1564	TT	ins_del	Healthy_control
1565	TT	ins_del	Healthy_control
1566	TT	del_del	Healthy_control
1567	TT	ins_del	Healthy_control
1568	TG	ins_del	Healthy_control
1569	TT	del_del	Healthy_control
1570	GG	ins_ins	Healthy_control
1571	TT	del_del	Healthy_control
1572	GG	ins_ins	Healthy_control
1573	TG	ins_ins	Healthy_control
1574	TT	ins_del	Healthy_control
1575	TG	ins_ins	Healthy_control
1576	TG	ins_ins	Healthy_control
1577	TG	ins_ins	Healthy_control
1578	TT	ins_del	Healthy_control
1579	TT	ins_del	Healthy_control
1580	TT	del_del	Healthy_control
1581	TT	ins_del	Healthy_control
1582	TT	ins_del	Healthy_control
1583	TT	ins_del	Healthy_control
1584	TG	ins_del	Healthy_control
1585	TG	ins_del	Healthy_control
1586	TT	del_del	Healthy_control
1587	TT	del_del	Healthy_control
1588	TG	ins_ins	Healthy_control
1589	TG	ins_del	Healthy_control
1590	GG	ins_ins	Healthy_control
1591	TG	ins_del	Healthy_control
1592	GG	ins_ins	Healthy_control
1593	TT	del_del	Healthy_control
1594	TT	ins_del	Healthy_control
1595	TT	del_del	Healthy_control
1596	TT	del_del	Healthy_control
1597	TT	ins_del	Healthy_control
1598	TT	del_del	Healthy_control
1599	TT	del_del	Healthy_control
1600	TT	ins_del	Healthy_control
1601	TT	ins_del	Healthy_control
1602	TG	ins_del	Healthy_control
1603	TG	ins_del	Healthy_control
1604	TG	ins_ins	Healthy_control
1605	TT	del_del	Healthy_control
1606	TT	del_del	Healthy_control
1607	TG	ins_del	Healthy_control
1608	TT	del_del	Healthy_control
1609	TT	ins_del	Healthy_control
1610	TT	ins_del	Healthy_control
1611	TG	ins_del	Healthy_control
1612	GG	ins_ins	Healthy_control
1613	TT	ins_ins	Healthy_control
1614	TG	ins_del	Healthy_control
1615	TG	ins_del	Healthy_control
1616	TT	del_del	Healthy_control
1617	TG	ins_del	Healthy_control
1618	TG	ins_del	Healthy_control
1619	TT	del_del	Healthy_control
1620	TT	ins_del	Healthy_control
1621	TG	ins_ins	Healthy_control
1622	TG	ins_del	Healthy_control
1623	TG	ins_del	Healthy_control
1624	TG	ins_del	Healthy_control
1625	TT	ins_ins	Healthy_control
1626	TG	ins_del	Healthy_control
1627	GG	ins_ins	Healthy_control
1628	TG	ins_ins	Healthy_control
1629	TT	del_del	Healthy_control
1630	TT	del_del	Healthy_control
1631	GG	ins_ins	Healthy_control
1632	TG	ins_del	Healthy_control
1633	TG	ins_del	Healthy_control
1634	TG	ins_del	Healthy_control
1635	TG	ins_ins	Healthy_control
1636	TT	del_del	Healthy_control
1637	TG	ins_ins	Healthy_control
1638	TG	ins_ins	Healthy_control
1639	TT	del_del	Healthy_control
1640	TT	ins_del	Healthy_control
1641	TT	ins_ins	Healthy_control
1642	TT	ins_del	Healthy_control
1643	TT	del_del	Healthy_control
1644	TG	ins_del	Healthy_control
1645	TT	ins_del	Healthy_control
1646	TG	ins_del	Healthy_control
1647	TG	ins_del	Healthy_control
1648	TG	ins_del	Healthy_control
1649	TG	ins_del	Healthy_control
1650	TT	del_del	Healthy_control
1651	TT	del_del	Healthy_control
1652	TG	ins_del	Healthy_control
1653	TT	del_del	Healthy_control
1654	TG	ins_del	Healthy_control
1655	TT	del_del	Healthy_control
1656	GG	ins_ins	Healthy_control
1657	TT	ins_del	Healthy_control
1658	TT	del_del	Healthy_control
1659	TT	ins_del	Healthy_control
1660	TG	ins_del	Healthy_control
1661	TT	ins_del	Healthy_control
1662	GG	ins_ins	Healthy_control
1663	TT	del_del	Healthy_control
1664	TG	ins_del	Healthy_control
1665	TG	ins_del	Healthy_control
1666	TG	ins_ins	Healthy_control
1667	TG	ins_ins	Healthy_control
1668	TT	ins_ins	Healthy_control
1669	TT	ins_del	Healthy_control
1670	TG	ins_del	Healthy_control
1671	TT	ins_del	Healthy_control
1672	TG	ins_del	Healthy_control
1673	TT	ins_del	Healthy_control
1674	TG	ins_del	Healthy_control
1675	TG	ins_del	Healthy_control
1676	TG	ins_ins	Healthy_control
1677	TG	ins_del	Healthy_control
1678	TG	ins_del	Healthy_control
1679	TT	ins_del	Healthy_control
1680	TG	ins_del	Healthy_control
1681	TG	ins_ins	Healthy_control
1682	TT	del_del	Healthy_control
1683	TG	ins_del	Healthy_control
1684	TG	ins_del	Healthy_control
1685	GG	ins_ins	Healthy_control
1686	TT	ins_del	Healthy_control
1687	TG	ins_del	Healthy_control
1688	GG	ins_ins	Healthy_control
1689	TT	ins_ins	Healthy_control
1690	GG	ins_ins	Healthy_control
1691	TG	ins_del	Healthy_control
1692	TT	del_del	Healthy_control
1693	TG	ins_del	Healthy_control
1694	TG	ins_del	Healthy_control
1695	TG	ins_del	Healthy_control
1696	TG	ins_del	Healthy_control
1697	TG	ins_del	Healthy_control
1698	GG	ins_ins	Healthy_control
1699	TT	del_del	Healthy_control
1700	GG	ins_ins	Healthy_control
1701	TT	del_del	Healthy_control
1702	TT	ins_del	Healthy_control
1703	TT	ins_ins	Healthy_control
1704	TG	ins_del	Healthy_control
1705	GG	ins_ins	Healthy_control
1706	TT	ins_ins	Healthy_control
1707	TT	ins_del	Healthy_control
1708	TG	ins_ins	Healthy_control
1709	GG	ins_ins	Healthy_control
1710	TT	ins_del	Healthy_control
1711	TT	ins_del	Healthy_control
1712	TT	ins_ins	Healthy_control
1713	TT	ins_del	Healthy_control
1714	TG	ins_del	Healthy_control
1715	TG	ins_del	Healthy_control
1716	TT	ins_ins	Healthy_control
1717	TT	ins_del	Healthy_control
1718	TT	del_del	Healthy_control
1719	TT	ins_del	Healthy_control
1720	TT	ins_del	Healthy_control
1721	GG	ins_ins	Healthy_control
1722	GG	ins_ins	Healthy_control
1723	TG	ins_ins	Healthy_control
1724	TG	ins_del	Healthy_control
1725	TG	ins_del	Healthy_control
1726	TG	ins_ins	Healthy_control
1727	GG	ins_ins	Healthy_control
1728	TT	ins_del	Healthy_control
1729	GG	ins_ins	Healthy_control
1730	TG	ins_del	Healthy_control
1731	TG	ins_del	Healthy_control
1732	TG	ins_del	Healthy_control
1733	GG	ins_ins	Healthy_control
1734	TT	del_del	Healthy_control
1735	TT	ins_ins	Healthy_control
1736	TT	ins_del	Healthy_control
1737	GG	ins_ins	Healthy_control
1738	TG	ins_ins	Healthy_control
1739	TG	ins_ins	Healthy_control
1740	TT	ins_ins	Healthy_control
1741	TG	ins_del	Healthy_control
1742	TG	ins_ins	Healthy_control
1743	GG	ins_ins	Healthy_control
1744	GG	ins_ins	Healthy_control
1745	TG	ins_del	Healthy_control
1746	TG	ins_del	Healthy_control
1747	TG	ins_ins	Healthy_control
1748	TT	del_del	Healthy_control
1749	TT	ins_del	Healthy_control
1750	TG	ins_del	Healthy_control
1751	TG	ins_del	Healthy_control
1752	TT	del_del	Healthy_control
1753	TT	ins_ins	Healthy_control
1754	TG	ins_ins	Healthy_control
1755	TG	ins_ins	Healthy_control
1756	TG	ins_ins	Healthy_control
1757	TT	ins_del	Healthy_control
1758	TG	ins_del	Healthy_control
1759	TT	del_del	Healthy_control
1760	GG	ins_ins	Healthy_control
1761	TG	ins_ins	Healthy_control
1762	GG	ins_ins	Healthy_control
1763	GG	ins_ins	Healthy_control
1764	TT	ins_del	Healthy_control
1765	TT	ins_del	Healthy_control
1766	GG	ins_ins	Healthy_control
1767	TG	ins_ins	Healthy_control
1768	TT	ins_del	Healthy_control
1769	TT	ins_del	Healthy_control
1770	TG	ins_ins	Healthy_control
1771	TG	ins_ins	Healthy_control
1772	TT	ins_del	Healthy_control
1773	TT	del_del	Healthy_control
1774	TT	ins_del	Healthy_control
1775	TT	del_del	Healthy_control
1776	TG	ins_del	Healthy_control
1777	TG	ins_ins	Healthy_control
1778	TT	del_del	Healthy_control
1779	TG	ins_ins	Healthy_control
1780	TG	ins_del	Healthy_control
1781	TG	ins_ins	Healthy_control
1782	TG	ins_del	Healthy_control
1783	TT	ins_del	Healthy_control
1784	TT	del_del	Healthy_control
1785	TG	ins_ins	Healthy_control
1786	TT	del_del	Healthy_control
1787	GG	ins_ins	Healthy_control
1788	TT	ins_del	Healthy_control
1789	GG	ins_ins	Healthy_control
1790	GG	ins_ins	Healthy_control
1791	TT	del_del	Healthy_control
1792	TT	ins_del	Healthy_control
1793	TG	ins_ins	Healthy_control
1794	GG	ins_ins	Healthy_control
1795	GG	ins_ins	Healthy_control
1796	TT	ins_del	Healthy_control
1797	TG	ins_del	Healthy_control
1798	TT	ins_ins	Healthy_control
1799	TT	ins_ins	Healthy_control
1800	TG	ins_ins	Healthy_control
1801	TT	ins_ins	Healthy_control
1802	TT	ins_del	Healthy_control
1803	TT	del_del	Healthy_control
1804	TG	ins_del	Healthy_control
1805	TT	del_del	Healthy_control
1806	TG	ins_del	Healthy_control
1807	TG	ins_del	Healthy_control
1808	TG	ins_ins	Healthy_control
1809	TT	del_del	Healthy_control
1810	TT	del_del	Healthy_control
1811	TG	ins_del	Healthy_control
1812	TG	ins_del	Healthy_control
1813	TG	ins_del	Healthy_control
1814	TG	ins_del	Healthy_control
1815	TG	ins_ins	Healthy_control
1816	TG	ins_ins	Healthy_control
1817	TG	ins_ins	Healthy_control
1818	TT	ins_del	Healthy_control
1819	TG	ins_ins	Healthy_control
1820	TT	ins_del	Healthy_control
1821	TT	ins_del	Healthy_control
1822	TT	del_del	Healthy_control
1823	TG	ins_del	Healthy_control
1824	TT	ins_del	Healthy_control
1825	GG	ins_ins	Healthy_control
1826	TG	ins_del	Healthy_control
1827	TT	del_del	Healthy_control
1828	TG	ins_del	Healthy_control
1829	TT	ins_del	Healthy_control
1830	TG	ins_del	Healthy_control
1831	GG	ins_ins	Healthy_control
1832	TT	ins_del	Healthy_control
1833	TT	ins_del	Healthy_control
1834	TT	ins_del	Healthy_control
1835	TG	ins_del	Healthy_control
1836	TG	ins_ins	Healthy_control
1837	GG	ins_ins	Healthy_control
1838	TT	del_del	Healthy_control
1839	TG	ins_del	Healthy_control
1840	TG	ins_del	Healthy_control
1841	TG	ins_del	Healthy_control
1842	TG	ins_del	Healthy_control
1843	GG	ins_ins	Healthy_control
1844	TG	ins_ins	Healthy_control
1845	GG	ins_ins	Healthy_control
1846	GG	ins_ins	Healthy_control
1847	TG	ins_del	Healthy_control
1848	GG	ins_ins	Healthy_control
1849	TG	ins_del	Healthy_control
1850	TG	ins_ins	Healthy_control
1851	GG	ins_ins	Healthy_control
1852	TG	ins_del	Healthy_control
1853	TG	ins_ins	Healthy_control
1854	TG	ins_del	Healthy_control
1855	GG	ins_ins	Healthy_control
1856	TG	ins_del	Healthy_control
1857	TG	ins_del	Healthy_control
1858	TG	ins_ins	Healthy_control
1859	TG	ins_del	Healthy_control
1860	TT	ins_del	Healthy_control
1861	TG	ins_del	Healthy_control
1862	TG	ins_ins	Healthy_control
1863	GG	ins_ins	Healthy_control
1864	TG	ins_del	Healthy_control
1865	TT	del_del	Healthy_control
1866	TG	ins_del	Healthy_control
1867	TG	ins_del	Healthy_control
1868	TT	ins_del	Healthy_control
1869	TT	ins_del	Healthy_control
1870	TG	ins_del	Healthy_control
1871	GG	ins_ins	Healthy_control
1872	TG	ins_ins	Healthy_control
1873	TG	ins_del	Endometrial_cancer
1874	TG	ins_del	Endometrial_cancer
1875	TG	ins_del	Endometrial_cancer
1876	TG	ins_ins	Endometrial_cancer
1877	TT	ins_del	Endometrial_cancer
1878	GG	ins_ins	Endometrial_cancer
1879	TT	ins_del	Endometrial_cancer
1880	TT	del_del	Endometrial_cancer
1881	TG	ins_ins	Endometrial_cancer
1882	TG	ins_del	Endometrial_cancer
1883	GG	ins_ins	Endometrial_cancer
1884	TG	ins_ins	Endometrial_cancer
1885	TG	ins_del	Endometrial_cancer
1886	TT	ins_del	Endometrial_cancer
1887	GG	ins_ins	Endometrial_cancer
1888	TT	ins_del	Endometrial_cancer
1889	GG	ins_ins	Endometrial_cancer
1890	TT	del_del	Endometrial_cancer
1891	TT	ins_del	Endometrial_cancer
1892	TT	ins_ins	Endometrial_cancer
1893	TG	ins_del	Endometrial_cancer
1894	TT	ins_ins	Endometrial_cancer
1895	TG	ins_ins	Endometrial_cancer
1896	TG	ins_ins	Endometrial_cancer
1897	TT	del_del	Endometrial_cancer
1898	GG	ins_ins	Endometrial_cancer
1899	TT	del_del	Endometrial_cancer
1900	TT	ins_del	Endometrial_cancer
1901	TG	ins_ins	Endometrial_cancer
1902	TT	del_del	Endometrial_cancer
1903	TT	ins_del	Endometrial_cancer
1904	GG	ins_ins	Endometrial_cancer
1905	TT	ins_del	Endometrial_cancer
1906	TT	del_del	Endometrial_cancer
1907	TT	del_del	Endometrial_cancer
1908	TG	ins_del	Endometrial_cancer
1909	TT	ins_ins	Endometrial_cancer
1910	GG	ins_ins	Endometrial_cancer
1911	TG	ins_ins	Endometrial_cancer
1912	TT	ins_del	Endometrial_cancer
1913	TG	ins_del	Endometrial_cancer
1914	TG	ins_del	Endometrial_cancer
1915	TT	ins_ins	Endometrial_cancer
1916	TT	del_del	Endometrial_cancer
1917	TT	del_del	Endometrial_cancer
1918	GG	ins_ins	Endometrial_cancer
1919	TG	ins_ins	Endometrial_cancer
1920	TG	ins_del	Endometrial_cancer
1921	TT	del_del	Endometrial_cancer
1922	TT	del_del	Endometrial_cancer
1923	TT	ins_ins	Endometrial_cancer
1924	TT	ins_ins	Endometrial_cancer
1925	GG	ins_ins	Endometrial_cancer
1926	TG	ins_ins	Endometrial_cancer
1927	TT	ins_del	Endometrial_cancer
1928	TT	del_del	Endometrial_cancer
1929	TT	ins_del	Endometrial_cancer
1930	TG	ins_del	Endometrial_cancer
1931	TG	ins_del	Endometrial_cancer
1932	TT	ins_ins	Endometrial_cancer
1933	TT	del_del	Endometrial_cancer
1934	GG	ins_ins	Endometrial_cancer
1935	TT	ins_del	Endometrial_cancer
1936	TT	del_del	Endometrial_cancer
1937	TT	ins_del	Endometrial_cancer
1938	TG	ins_del	Endometrial_cancer
1939	TT	del_del	Endometrial_cancer
1940	TT	del_del	Endometrial_cancer
1941	TT	del_del	Endometrial_cancer
1942	TG	ins_ins	Endometrial_cancer
1943	TG	ins_del	Endometrial_cancer
1944	TG	ins_del	Endometrial_cancer
1945	TG	ins_del	Endometrial_cancer
1946	TG	ins_ins	Endometrial_cancer
1947	TT	del_del	Endometrial_cancer
1948	TG	ins_del	Endometrial_cancer
1949	TG	ins_del	Endometrial_cancer
1950	GG	ins_ins	Endometrial_cancer
1951	TT	ins_del	Endometrial_cancer
1952	TG	ins_del	Endometrial_cancer
1953	TT	del_del	Endometrial_cancer
1954	TG	ins_del	Endometrial_cancer
1955	TT	ins_del	Endometrial_cancer
1956	TG	ins_del	Endometrial_cancer
1957	TT	ins_del	Endometrial_cancer
1958	TG	ins_ins	Endometrial_cancer
1959	TT	ins_del	Endometrial_cancer
1960	TG	ins_del	Endometrial_cancer
1961	TT	ins_del	Endometrial_cancer
1962	TT	ins_del	Endometrial_cancer
1963	TG	ins_del	Endometrial_cancer
1964	GG	ins_ins	Endometrial_cancer
1965	TG	ins_del	Endometrial_cancer
1966	TG	ins_del	Endometrial_cancer
1967	GG	ins_ins	Endometrial_cancer
1968	TT	del_del	Endometrial_cancer
1969	TG	ins_del	Endometrial_cancer
1970	TG	ins_del	Endometrial_cancer
1971	TT	ins_ins	Endometrial_cancer
1972	TT	ins_del	Endometrial_cancer
1973	TG	ins_del	Endometrial_cancer
1974	TG	ins_del	Endometrial_cancer
1975	TT	del_del	Endometrial_cancer
1976	TG	ins_ins	Endometrial_cancer
1977	TG	ins_del	Endometrial_cancer
1978	TG	ins_ins	Endometrial_cancer
1979	GG	ins_ins	Endometrial_cancer
1980	TT	ins_del	Endometrial_cancer
1981	TT	ins_del	Endometrial_cancer
1982	GG	ins_ins	Endometrial_cancer
1983	TT	ins_ins	Endometrial_cancer
1984	TG	ins_ins	Endometrial_cancer
1985	TG	ins_del	Endometrial_cancer
1986	TT	ins_del	Endometrial_cancer
1987	TT	ins_del	Endometrial_cancer
1988	TG	ins_ins	Endometrial_cancer
1989	TG	ins_del	Endometrial_cancer
1990	TT	ins_del	Endometrial_cancer
1991	TG	ins_del	Endometrial_cancer
1992	TG	ins_ins	Endometrial_cancer
1993	TT	del_del	Endometrial_cancer
1994	TG	ins_del	Endometrial_cancer
1995	TG	ins_del	Endometrial_cancer
1996	TT	del_del	Endometrial_cancer
1997	TG	ins_del	Endometrial_cancer
1998	TG	ins_del	Endometrial_cancer
1999	TG	ins_del	Endometrial_cancer
[truncated: 2,662 more rows]
